# Supplementary material for: Coecobryasirindhornae sp. n., the most highly troglomorphic Collembola in Southeast Asia (Collembola, Entomobryidae)
Source: Zookeys. 2019 Feb 12;(824):21–44. doi: 10.3897/zookeys.824.31635 (PMC6381216; doi:10.3897/zookeys.824.31635)
Supplement: XML Treatment for Coecobrya sirindhornae [file zookeys.824.31635-treatment1.xml]

<!DOCTYPE tp:taxon-treatment
  PUBLIC "-//TaxonX//DTD Taxonomic Treatment Publishing DTD v0 20100105//EN" "tax-treatment-NSO.dtd">
<tp:taxon-treatment xmlns:tp="http://www.plazi.org/taxpub"><tp:treatment-meta><kwd-group><label>Taxon classification</label><kwd><named-content xmlns:xlink="http://www.w3.org/1999/xlink" content-type="kingdom">Animalia</named-content></kwd><kwd><named-content xmlns:xlink="http://www.w3.org/1999/xlink" content-type="order">Entomobryomorpha</named-content></kwd><kwd><named-content xmlns:xlink="http://www.w3.org/1999/xlink" content-type="family">Entomobryidae</named-content></kwd></kwd-group><mixed-citation publication-type="journal"><person-group><name><surname>Jantarit</surname><given-names>Sopark</given-names></name><name><surname>Satasook</surname><given-names>Chutamas</given-names></name><name><surname>Deharveng</surname><given-names>Louis</given-names></name></person-group><article-title><italic><tp:taxon-name><tp:taxon-name-part taxon-name-part-type="genus" reg="Coecobrya">Coecobrya</tp:taxon-name-part><tp:taxon-name-part taxon-name-part-type="species" reg="sirindhornae">sirindhornae</tp:taxon-name-part></tp:taxon-name></italic> sp. n., the most highly troglomorphic <tp:taxon-name><tp:taxon-name-part taxon-name-part-type="order">Collembola</tp:taxon-name-part></tp:taxon-name> in Southeast Asia (<tp:taxon-name><tp:taxon-name-part taxon-name-part-type="order">Collembola</tp:taxon-name-part></tp:taxon-name>, <tp:taxon-name><tp:taxon-name-part taxon-name-part-type="family">Entomobryidae</tp:taxon-name-part></tp:taxon-name>)</article-title><source>Zookeys</source><day>12</day><month>2</month><year>2019</year><volume>2019</volume><issue>824</issue><fpage>21</fpage><lpage>44</lpage><pub-id pub-id-type="doi">10.3897/zookeys.824.31635</pub-id></mixed-citation></tp:treatment-meta><tp:nomenclature><tp:taxon-name>
                      <tp:taxon-name-part taxon-name-part-type="genus" reg="Coecobrya">Coecobrya</tp:taxon-name-part>
                      <tp:taxon-name-part taxon-name-part-type="species" reg="sirindhornae">sirindhornae</tp:taxon-name-part>
                      <object-id xmlns:xlink="http://www.w3.org/1999/xlink" content-type="zoobank" xlink:type="simple">http://zoobank.org/E4EADEEB-F274-4CAE-9ABB-40FF14934965</object-id>
                    </tp:taxon-name><tp:taxon-status xmlns:xlink="http://www.w3.org/1999/xlink" xlink:type="simple">sp. n.</tp:taxon-status><xref ref-type="fig" rid="F1">Figs 1</xref><xref ref-type="fig" rid="F2">, 2</xref><xref ref-type="fig" rid="F3">, 3</xref><xref ref-type="fig" rid="F4">, 4</xref><xref ref-type="fig" rid="F5">, 5</xref><xref ref-type="fig" rid="F6">, 6</xref><xref ref-type="fig" rid="F7">, 7</xref></tp:nomenclature><tp:treatment-sec sec-type="type material" id="SECID0EAAAE"><title>Type material.</title><p><bold><italic>Holotype</italic></bold>: male on slide, Thailand: Satun province: Manang district, Tham Rusri, altitude 58 m, nine specimens (one male, one female and three subadults in slides, three in ethanol), dark zone of cave, by aspirator, S Jantarit and A Nilsai leg. (sample # THA_SJ_STN09), 30/04/2016 (A Nilsai), six specimens (three subadults in slides, three in ethanol); 03/05/2016 (S Jantarit and A Nilsai), five specimens in ethanol; 25/07/2017 (S Jantarit and A Nilsai), three specimens in ethanol; 17/03/2018 (S Jantarit and A Nilsai), three specimens in ethanol. Holotype and 13 paratypes in slides deposited in <named-content xmlns:xlink="http://www.w3.org/1999/xlink" content-type="dwc:institutional_code" xlink:type="simple">NHM-PSU</named-content>. Two paratypes in alcohol in <named-content xmlns:xlink="http://www.w3.org/1999/xlink" content-type="dwc:institutional_code" xlink:type="simple">MNHN</named-content>. Three paratypes on slides and three in alcohol in <abbrev xmlns:xlink="http://www.w3.org/1999/xlink" content-type="institution" xlink:title="Department of Entomology, College of Plant Protection, Nanjing Agricultural University, China" id="ABBRID0EVAAE" xlink:type="simple">NJAU</abbrev>. Tham = cave (in Thai).</p></tp:treatment-sec><tp:treatment-sec sec-type="description" id="SECID0E1AAE"><title>Description.</title><p><italic>Habitus</italic> (Fig. <xref ref-type="fig" rid="F1">1A‒D, G</xref>). Medium size <tp:taxon-name><tp:taxon-name-part taxon-name-part-type="family">Entomobryidae</tp:taxon-name-part></tp:taxon-name>. Body length up to 2.6 mm (holotype 2.1 mm). No scales. Eyes absent. Colour: pale yellow to whitish in alcohol, without pigments. Four antennal segments (sometimes <abbrev xmlns:xlink="http://www.w3.org/1999/xlink" xlink:title="antennal segment" id="ABBRID0ELBAE" xlink:type="simple">Ant</abbrev>. III and IV fused together). Body slender with very long antennae and moderately elongate legs and furca. Body not bent nor humped at level of <abbrev xmlns:xlink="http://www.w3.org/1999/xlink" xlink:title="thoracic segment" id="ABBRID0EPBAE" xlink:type="simple">Th</abbrev>. II. <abbrev xmlns:xlink="http://www.w3.org/1999/xlink" xlink:title="thoracic segment" id="ABBRID0ETBAE" xlink:type="simple">Th</abbrev>. II slightly longer than <abbrev xmlns:xlink="http://www.w3.org/1999/xlink" xlink:title="thoracic segment" id="ABBRID0EXBAE" xlink:type="simple">Th</abbrev>. III; <abbrev xmlns:xlink="http://www.w3.org/1999/xlink" xlink:title="abdominal segment" id="ABBRID0E2BAE" xlink:type="simple">Abd</abbrev>. IV 3‒4 times as long as <abbrev xmlns:xlink="http://www.w3.org/1999/xlink" xlink:title="abdominal segment" id="ABBRID0E6BAE" xlink:type="simple">Abd</abbrev>. III.</p><fig id="F1" position="float" orientation="portrait"><label>Figure 1.</label><caption><p><italic><tp:taxon-name><tp:taxon-name-part taxon-name-part-type="genus" reg="Coecobrya">Coecobrya</tp:taxon-name-part><tp:taxon-name-part taxon-name-part-type="species" reg="sirindhornae">sirindhornae</tp:taxon-name-part></tp:taxon-name></italic> sp. n. <bold>A–D</bold> Habitus <bold>E–F</bold> Two morphological types of cave <italic><tp:taxon-name><tp:taxon-name-part taxon-name-part-type="genus" reg="Coecobrya">Coecobrya</tp:taxon-name-part></tp:taxon-name></italic> in Thailand <bold>E</bold><italic><tp:taxon-name><tp:taxon-name-part taxon-name-part-type="genus" reg="Coecobrya">Coecobrya</tp:taxon-name-part><tp:taxon-name-part taxon-name-part-type="species" reg="phanthuratensis">phanthuratensis</tp:taxon-name-part></tp:taxon-name></italic> Zhang &amp; Jantarit, 2018; normal form with short antennae, appendages and small size <bold>F</bold><italic><tp:taxon-name><tp:taxon-name-part taxon-name-part-type="genus" reg="Coecobrya">Coecobrya</tp:taxon-name-part><tp:taxon-name-part taxon-name-part-type="species" reg="polychaeta">polychaeta</tp:taxon-name-part></tp:taxon-name></italic> Zhang &amp; Nilsai, 2017; troglomorphic form with long antennae and appendages with large body size and <bold>G</bold><italic><tp:taxon-name><tp:taxon-name-part taxon-name-part-type="genus" reg="Coecobrya">Coecobrya</tp:taxon-name-part><tp:taxon-name-part taxon-name-part-type="species" reg="sirindhornae">sirindhornae</tp:taxon-name-part></tp:taxon-name></italic> sp. n., highly troglomorphic characters with extremely long antennae and appendages and also large body size.</p></caption><graphic xmlns:xlink="http://www.w3.org/1999/xlink" xlink:href="zookeys-824-021-g001.jpg" position="float" orientation="portrait" xlink:type="simple" id="oo_263070.jpg"/></fig><p><italic>Pseudopores</italic> (Figs <xref ref-type="fig" rid="F2">2B</xref>, <xref ref-type="fig" rid="F3">3D‒E</xref>, <xref ref-type="fig" rid="F3">3H</xref>, <xref ref-type="fig" rid="F4">4A‒C</xref>, <xref ref-type="fig" rid="F5">5E‒G</xref>, <xref ref-type="fig" rid="F6">6F</xref>). Pseudopores present as round flat disks, smaller than <abbrev xmlns:xlink="http://www.w3.org/1999/xlink" xlink:title="macrochaeta(e)" id="ABBRID0EUFAE" xlink:type="simple">mac</abbrev> sockets (Figs <xref ref-type="fig" rid="F3">3H</xref>, <xref ref-type="fig" rid="F4">4A‒C</xref>), except for the coxae and manubrium where <abbrev xmlns:xlink="http://www.w3.org/1999/xlink" xlink:title="pseudopore(s)" id="ABBRID0EAGAE" xlink:type="simple">psp</abbrev> are as large as <abbrev xmlns:xlink="http://www.w3.org/1999/xlink" xlink:title="macrochaeta(e)" id="ABBRID0EEGAE" xlink:type="simple">mac</abbrev> sockets, present on various parts of the body: antennae, head, tergites, coxae and manubrium. On antennae, <abbrev xmlns:xlink="http://www.w3.org/1999/xlink" xlink:title="pseudopore(s)" id="ABBRID0EIGAE" xlink:type="simple">psp</abbrev> located ventro-apically between the tip of antennal segments and the chaetae of the apical row, or just below apical row of chaetae (two on <abbrev xmlns:xlink="http://www.w3.org/1999/xlink" xlink:title="antennal segment" id="ABBRID0EMGAE" xlink:type="simple">Ant</abbrev>. I, 2‒3 on <abbrev xmlns:xlink="http://www.w3.org/1999/xlink" xlink:title="antennal segment" id="ABBRID0EQGAE" xlink:type="simple">Ant</abbrev>. II, and 4‒7 on <abbrev xmlns:xlink="http://www.w3.org/1999/xlink" xlink:title="antennal segment" id="ABBRID0EUGAE" xlink:type="simple">Ant</abbrev>. III) (Figs <xref ref-type="fig" rid="F2">2B</xref>, <xref ref-type="fig" rid="F3">3D‒E</xref>). On head, 1‒(2) <abbrev xmlns:xlink="http://www.w3.org/1999/xlink" xlink:title="pseudopore(s)" id="ABBRID0EAHAE" xlink:type="simple">psp</abbrev> located externally on each peri-antennal area (Fig. <xref ref-type="fig" rid="F4">4A</xref>). On tergites, 1+1 <abbrev xmlns:xlink="http://www.w3.org/1999/xlink" xlink:title="pseudopore(s)" id="ABBRID0EIHAE" xlink:type="simple">psp</abbrev> close to the axis from <abbrev xmlns:xlink="http://www.w3.org/1999/xlink" xlink:title="thoracic segment" id="ABBRID0EMHAE" xlink:type="simple">Th</abbrev>. II to <abbrev xmlns:xlink="http://www.w3.org/1999/xlink" xlink:title="abdominal segment" id="ABBRID0EQHAE" xlink:type="simple">Abd</abbrev>. IV (Fig. <xref ref-type="fig" rid="F4">4B, C</xref>). Coxae I, II, and III with 2‒ (3), 2‒ (3), and 1‒2 <abbrev xmlns:xlink="http://www.w3.org/1999/xlink" xlink:title="pseudopore(s)" id="ABBRID0EYHAE" xlink:type="simple">psp</abbrev> respectively, located close to longitudinal rows of chaetae (Fig. <xref ref-type="fig" rid="F5">5E‒G</xref>). On manubrium, 2+2 dorso-apical ones (Fig. <xref ref-type="fig" rid="F6">6F</xref>).</p><fig id="F2" position="float" orientation="portrait"><label>Figure 2.</label><caption><p><italic><tp:taxon-name><tp:taxon-name-part taxon-name-part-type="genus" reg="Coecobrya">Coecobrya</tp:taxon-name-part><tp:taxon-name-part taxon-name-part-type="species" reg="sirindhornae">sirindhornae</tp:taxon-name-part></tp:taxon-name></italic> sp. n. continued. <bold>A</bold> Distal part of <abbrev xmlns:xlink="http://www.w3.org/1999/xlink" xlink:title="antennal segment" id="ABBRID0E3IAE" xlink:type="simple">Ant</abbrev>. II dorsally of left antenna <bold>B</bold><abbrev xmlns:xlink="http://www.w3.org/1999/xlink" xlink:title="antennal segment" id="ABBRID0ECJAE" xlink:type="simple">Ant</abbrev>. III organ of left side <bold>C</bold> Distal part of <abbrev xmlns:xlink="http://www.w3.org/1999/xlink" xlink:title="antennal segment" id="ABBRID0EIJAE" xlink:type="simple">Ant</abbrev>. IV with subapical organite <bold>D</bold> Ratio of antennal length <bold>E</bold> Clypeal chaetae <bold>F</bold> Prelabral and labral chaetae <bold>G</bold> Labial palp <bold>H</bold> Outer maxillary lobe <bold>I</bold> Mandibles <bold>J</bold> Ventro-distal complex of labrum <bold>K</bold> Chaetae of labial basis and ventral chaetotaxy of head.</p></caption><graphic xmlns:xlink="http://www.w3.org/1999/xlink" xlink:href="zookeys-824-021-g002.jpg" position="float" orientation="portrait" xlink:type="simple" id="oo_263071.jpg"/></fig><p><italic>Mouthparts and ventral head chaetotaxy</italic> (Figs <xref ref-type="fig" rid="F2">2E‒J</xref>, <xref ref-type="fig" rid="F3">3F</xref>, <xref ref-type="fig" rid="F3">3K</xref>). Clypeal area with three long, smooth prefrontal and 6‒10 ciliated and two long smooth facial chaetae (Fig. <xref ref-type="fig" rid="F2">2E</xref>), sometimes asymmetric arrangement. Distal border of the apical non-granulated area of the labrum with a relatively narrow median U-form intrusion into the granulated area dorsally; apical edge not adorned with spines (Figs <xref ref-type="fig" rid="F2">2F</xref>, <xref ref-type="fig" rid="F3">3F</xref>). Ventro-distal complex of labrum well differentiated, asymmetrical, with 1+1 distal combs of 13‒21 minute teeth on the left side and 10‒11 strong and larger teeth on the right side, and an axial pair of long sinuous tubules, round apically (Fig. <xref ref-type="fig" rid="F2">2J</xref>). Prelabral and labral chaetae 4/5, 5, 4, all thin and smooth; three median chaetae of the first and second rows longer and slightly larger than those of the distal and proximal rows (35‒45 vs, 30 µm)(Figs <xref ref-type="fig" rid="F2">2F</xref>, <xref ref-type="fig" rid="F3">3F</xref>). Maxillary outer lobe with one papillate chaeta, one basal chaeta, and four sublobal hairs of which the upper one is three times shorter than the others (Figs <xref ref-type="fig" rid="F2">2H</xref>, <xref ref-type="fig" rid="F3">3F</xref>). Labium and ventral head (Figs <xref ref-type="fig" rid="F2">2G, K</xref>, <xref ref-type="fig" rid="F3">3G, K</xref>). Labial palp strongly modified for the genus, with 0, 5, 0, 4, 4 guards for papillae A‒E, like that described by <xref ref-type="bibr" rid="B24">Fjellberg (1999)</xref> for <tp:taxon-name><tp:taxon-name-part taxon-name-part-type="family">Entomobryidae</tp:taxon-name-part></tp:taxon-name> or by <xref ref-type="bibr" rid="B43">Xu and Zhang (2015)</xref> for <italic><tp:taxon-name><tp:taxon-name-part taxon-name-part-type="genus" reg="Coecobrya">Coecobrya</tp:taxon-name-part></tp:taxon-name></italic>. Lateral process of labial palp subcylindrical, as thick as normal chaetae, with tip slightly beyond apex of labial papilla (Figs <xref ref-type="fig" rid="F2">2G</xref>, <xref ref-type="fig" rid="F3">3K</xref>). Five smooth and acuminate proximal chaetae. Chaetae of labial basis all smooth (m<sub>1</sub>m<sub>2</sub>rel<sub>1</sub>l<sub>2</sub>); chaetae m<sub>2</sub> slightly larger and longer than m<sub>1,</sub> chaetae m<sub>1</sub>, e and l<sub>1</sub> subequal, r thin and shortest, and l<sub>2</sub> longest (Figs <xref ref-type="fig" rid="F2">2K</xref>, <xref ref-type="fig" rid="F3">3G</xref>). One short and smooth chaeta present in one individual between m<sub>2</sub> and r, other two chaetae of the submentum smooth and acuminate, of similar size. Postlabial chaetae X<sub>2</sub>, X<sub>3</sub>, X and X<sub>4</sub> smooth, long and acuminate, X<sub>1</sub> absent; 2‒5 smooth and minute chaetae between H<sub>2</sub> and H<sub>3</sub>. On each side of linea ventralis, 7‒9 smooth and 3‒7 ciliate chaetae, the anterior 6 always long, smooth and acuminate, the posterior ones either smooth or ciliated (Figs <xref ref-type="fig" rid="F2">2K</xref>, <xref ref-type="fig" rid="F3">3G</xref>). Mandible apex strong, asymmetrical (left with four teeth, right with five teeth); molar plate with three strong pointed basal tooth, and 3‒(5) smaller inner distal teeth, identical in both mandibles (Fig. <xref ref-type="fig" rid="F2">2I</xref>). Maxilla capitulum with a three-toothed claw and several stout ciliated lamellae; lamella 2 large and broad, lamella 3 well developed; several other lamellae present.</p><fig id="F3" position="float" orientation="portrait"><label>Figure 3.</label><caption><p><italic><tp:taxon-name><tp:taxon-name-part taxon-name-part-type="genus" reg="Coecobrya">Coecobrya</tp:taxon-name-part><tp:taxon-name-part taxon-name-part-type="species" reg="sirindhornae">sirindhornae</tp:taxon-name-part></tp:taxon-name></italic> sp. n. continued with SEM. <bold>A</bold><abbrev xmlns:xlink="http://www.w3.org/1999/xlink" xlink:title="antennal segment" id="ABBRID0E5OAE" xlink:type="simple">Ant</abbrev>. I dorsally with three <abbrev xmlns:xlink="http://www.w3.org/1999/xlink" xlink:title="macrochaeta(e)" id="ABBRID0ECPAE" xlink:type="simple">mac</abbrev> (arrows) <bold>B</bold><abbrev xmlns:xlink="http://www.w3.org/1999/xlink" xlink:title="antennal segment" id="ABBRID0EIPAE" xlink:type="simple">Ant</abbrev>. I latero-dorsally with a row of spear-like chaetae (arrows) <bold>C</bold> Distal part of <abbrev xmlns:xlink="http://www.w3.org/1999/xlink" xlink:title="antennal segment" id="ABBRID0EOPAE" xlink:type="simple">Ant</abbrev>. II dorsally with a group of paddle-like chaetae (arrows) <bold>D–E</bold><abbrev xmlns:xlink="http://www.w3.org/1999/xlink" xlink:title="antennal segment" id="ABBRID0EUPAE" xlink:type="simple">Ant</abbrev>. III organ of right side <bold>F</bold> Labral chaetae and maxillary outer lobe <bold>G</bold> Ventral chaetotaxy of head <bold>H</bold> Pseudopore and <abbrev xmlns:xlink="http://www.w3.org/1999/xlink" xlink:title="macrochaeta(e)" id="ABBRID0E5PAE" xlink:type="simple">mac</abbrev> on <abbrev xmlns:xlink="http://www.w3.org/1999/xlink" xlink:title="thoracic segment" id="ABBRID0ECQAE" xlink:type="simple">Th</abbrev>. III <bold>I</bold> Claw III morphology <bold>J</bold> Mucro <bold>K</bold> Labial palp with its notation after <xref ref-type="bibr" rid="B24">Fjellberg (1999)</xref>.</p></caption><graphic xmlns:xlink="http://www.w3.org/1999/xlink" xlink:href="zookeys-824-021-g003.jpg" position="float" orientation="portrait" xlink:type="simple" id="oo_263072.jpg"/></fig><p><italic>Antennae</italic> (Figs <xref ref-type="fig" rid="F1">1A‒D</xref>, <xref ref-type="fig" rid="F1">1G</xref>, <xref ref-type="fig" rid="F2">2A‒D</xref>, <xref ref-type="fig" rid="F3">3A‒E</xref>). Antennae extremely long, approximately 8.0–12.3 times as long as cephalic diagonal and 2.0‒2.2 times longer than (head + body). Antennal segment ratio as I : II : III : IV = 1 : 1.3–1.9 : 1.6–2.0 : 8.1–11.3 (N = 5). Antennal segments not subdivided nor annulated. At least three specimens with asymmetrical antennae, one with four segments and the other one slightly shortened with three segments; two specimens with three antennal segments of both sides. Antennal chaetal types not analysed in detail. <abbrev xmlns:xlink="http://www.w3.org/1999/xlink" xlink:title="antennal segment" id="ABBRID0EJRAE" xlink:type="simple">Ant</abbrev>. I dorsally with three <abbrev xmlns:xlink="http://www.w3.org/1999/xlink" xlink:title="macrochaeta(e)" id="ABBRID0ENRAE" xlink:type="simple">mac</abbrev> (Fig. <xref ref-type="fig" rid="F3">3A</xref>) and a row of 2‒4 spear-like chaetae latero-dorsally (Fig. <xref ref-type="fig" rid="F3">3B</xref>). <abbrev xmlns:xlink="http://www.w3.org/1999/xlink" xlink:title="antennal segment" id="ABBRID0EZRAE" xlink:type="simple">Ant</abbrev>. I ventrally with many smooth spiny <abbrev xmlns:xlink="http://www.w3.org/1999/xlink" xlink:title="microchaeta(e)" id="ABBRID0E4RAE" xlink:type="simple">mic</abbrev> of various sizes in its basal part, many subcylindrical, hyaline sens in its middle to apical part, and many long smooth straight chaetae. <abbrev xmlns:xlink="http://www.w3.org/1999/xlink" xlink:title="antennal segment" id="ABBRID0EBSAE" xlink:type="simple">Ant</abbrev>. II dorsally with 10‒12 paddle-like chaetae (sensu <xref ref-type="bibr" rid="B35">Nilsai et al. 2017</xref>) in its distal part (Figs <xref ref-type="fig" rid="F2">2A</xref>, <xref ref-type="fig" rid="F3">3C</xref>). <abbrev xmlns:xlink="http://www.w3.org/1999/xlink" xlink:title="antennal segment" id="ABBRID0ERSAE" xlink:type="simple">Ant</abbrev>. III organ with five sens; sens one and four subequal, hyaline; sens five acuminate, dark and shorter; sens two and three swollen resting in shallow groove (Figs <xref ref-type="fig" rid="F2">2B</xref>, <xref ref-type="fig" rid="F3">3D‒E</xref>), not clearly seen in most specimens. <abbrev xmlns:xlink="http://www.w3.org/1999/xlink" xlink:title="antennal segment" id="ABBRID0E4SAE" xlink:type="simple">Ant</abbrev>. IV very long, not subdivided, without apical bulb (Fig. <xref ref-type="fig" rid="F2">2C‒D</xref>). Subapical organite not distinctly knobbed, swollen, slightly enlarged apically, inserted dorsally at 35‒45 µm from the tip (Fig. <xref ref-type="fig" rid="F2">2C</xref>).</p><p><italic>Dorsal head chaetotaxy</italic> (Fig. <xref ref-type="fig" rid="F4">4A</xref>). Dorsal cephalic chaetotaxy with one antennal (An), without median (M) and five sutural (S) <abbrev xmlns:xlink="http://www.w3.org/1999/xlink" xlink:title="macrochaeta(e)" id="ABBRID0ERTAE" xlink:type="simple">mac</abbrev>; <abbrev xmlns:xlink="http://www.w3.org/1999/xlink" xlink:title="group" id="ABBRID0EVTAE" xlink:type="simple">Gr</abbrev>. II with only one <abbrev xmlns:xlink="http://www.w3.org/1999/xlink" xlink:title="macrochaeta(e)" id="ABBRID0EZTAE" xlink:type="simple">mac</abbrev>; A<sub>0</sub> as <abbrev xmlns:xlink="http://www.w3.org/1999/xlink" xlink:title="mesochaeta(e)" id="ABBRID0E6TAE" xlink:type="simple">mes</abbrev>; 7+7 scale-like structures (2‒3 µm) present below sutural <abbrev xmlns:xlink="http://www.w3.org/1999/xlink" xlink:title="macrochaeta(e)" id="ABBRID0EDUAE" xlink:type="simple">mac</abbrev>, probably inside the integument; a pair of short cephalic trichobothria, external and close to the middle of the head (Fig. <xref ref-type="fig" rid="F4">4A</xref>).</p><p><italic>Tergites</italic> (Fig. <xref ref-type="fig" rid="F4">4B–D</xref>). <abbrev xmlns:xlink="http://www.w3.org/1999/xlink" xlink:title="thoracic segment" id="ABBRID0ETUAE" xlink:type="simple">Th</abbrev>. II with three (m1, m2, m2i) medio-medial, two (m4, m4p) medio-sublateral and 15‒18 posterior <abbrev xmlns:xlink="http://www.w3.org/1999/xlink" xlink:title="macrochaeta(e)" id="ABBRID0EXUAE" xlink:type="simple">mac</abbrev>; 1+1 <abbrev xmlns:xlink="http://www.w3.org/1999/xlink" xlink:title="S-microchaeta(e)/microsensillum(a)" id="ABBRID0E2UAE" xlink:type="simple">ms</abbrev> and 1+1 sens antero-laterally. <abbrev xmlns:xlink="http://www.w3.org/1999/xlink" xlink:title="thoracic segment" id="ABBRID0E6UAE" xlink:type="simple">Th</abbrev>. III with 32‒35 <abbrev xmlns:xlink="http://www.w3.org/1999/xlink" xlink:title="macrochaeta(e)" id="ABBRID0EDVAE" xlink:type="simple">mac</abbrev>; a1a as <abbrev xmlns:xlink="http://www.w3.org/1999/xlink" xlink:title="macrochaeta(e)" id="ABBRID0EHVAE" xlink:type="simple">mac</abbrev>. 2+2 sens laterally. <abbrev xmlns:xlink="http://www.w3.org/1999/xlink" xlink:title="abdominal segment" id="ABBRID0ELVAE" xlink:type="simple">Abd</abbrev>. I with six (a3, m2–4, m2i, m4p) <abbrev xmlns:xlink="http://www.w3.org/1999/xlink" xlink:title="macrochaeta(e)" id="ABBRID0EPVAE" xlink:type="simple">mac</abbrev>. 1+1 <abbrev xmlns:xlink="http://www.w3.org/1999/xlink" xlink:title="S-microchaeta(e)/microsensillum(a)" id="ABBRID0ETVAE" xlink:type="simple">ms</abbrev> and 1+1 sens laterally. <abbrev xmlns:xlink="http://www.w3.org/1999/xlink" xlink:title="abdominal segment" id="ABBRID0EXVAE" xlink:type="simple">Abd</abbrev>. II with two (m3, m3e) central and one (m5) lateral <abbrev xmlns:xlink="http://www.w3.org/1999/xlink" xlink:title="macrochaeta(e)" id="ABBRID0E2VAE" xlink:type="simple">mac</abbrev>. 2+2 <abbrev xmlns:xlink="http://www.w3.org/1999/xlink" xlink:title="trichobothrium(ia)" id="ABBRID0E6VAE" xlink:type="simple">tric</abbrev> without modified chaetae, 1+1 sens laterally and 1+1 <abbrev xmlns:xlink="http://www.w3.org/1999/xlink" xlink:title="microchaeta(e)" id="ABBRID0EDWAE" xlink:type="simple">mic</abbrev> near internal <abbrev xmlns:xlink="http://www.w3.org/1999/xlink" xlink:title="trichobothrium(ia)" id="ABBRID0EHWAE" xlink:type="simple">tric</abbrev>. <abbrev xmlns:xlink="http://www.w3.org/1999/xlink" xlink:title="abdominal segment" id="ABBRID0ELWAE" xlink:type="simple">Abd</abbrev>. III with one (m3) central and three (am6, pm6, p6) lateral <abbrev xmlns:xlink="http://www.w3.org/1999/xlink" xlink:title="macrochaeta(e)" id="ABBRID0EPWAE" xlink:type="simple">mac</abbrev>. 3+3 <abbrev xmlns:xlink="http://www.w3.org/1999/xlink" xlink:title="trichobothrium(ia)" id="ABBRID0ETWAE" xlink:type="simple">tric</abbrev> not surrounded by modified chaetae, 1+1 sens laterally,1+1 <abbrev xmlns:xlink="http://www.w3.org/1999/xlink" xlink:title="microchaeta(e)" id="ABBRID0EXWAE" xlink:type="simple">mic</abbrev> near m3, <abbrev xmlns:xlink="http://www.w3.org/1999/xlink" xlink:title="S-microchaeta(e)/microsensillum(a)" id="ABBRID0E2WAE" xlink:type="simple">ms</abbrev> not seen (Fig. <xref ref-type="fig" rid="F4">4B</xref>). <abbrev xmlns:xlink="http://www.w3.org/1999/xlink" xlink:title="abdominal segment" id="ABBRID0EDXAE" xlink:type="simple">Abd</abbrev>. IV with six central <abbrev xmlns:xlink="http://www.w3.org/1999/xlink" xlink:title="macrochaeta(e)" id="ABBRID0EHXAE" xlink:type="simple">mac</abbrev> (I, M, A5–6, A5p, B6) and eight (D3, E2–4, E2p, F1–3) lateral <abbrev xmlns:xlink="http://www.w3.org/1999/xlink" xlink:title="macrochaeta(e)" id="ABBRID0ELXAE" xlink:type="simple">mac</abbrev>, 2+2 <abbrev xmlns:xlink="http://www.w3.org/1999/xlink" xlink:title="trichobothrium(ia)" id="ABBRID0EPXAE" xlink:type="simple">tric</abbrev> and approx. 5‒7 long S-like chaetae anteriorly, without modified chaetae (Fig. <xref ref-type="fig" rid="F4">4C</xref>). <abbrev xmlns:xlink="http://www.w3.org/1999/xlink" xlink:title="abdominal segment" id="ABBRID0EXXAE" xlink:type="simple">Abd</abbrev>. V with 13‒15 <abbrev xmlns:xlink="http://www.w3.org/1999/xlink" xlink:title="macrochaeta(e)" id="ABBRID0E2XAE" xlink:type="simple">mac</abbrev> and 2+2 sens (Fig. <xref ref-type="fig" rid="F4">4D</xref>). <abbrev xmlns:xlink="http://www.w3.org/1999/xlink" xlink:title="abdominal segment" id="ABBRID0EDYAE" xlink:type="simple">Abd</abbrev>. VI not analysed. S-chaetae formula from <abbrev xmlns:xlink="http://www.w3.org/1999/xlink" xlink:title="thoracic segment" id="ABBRID0EHYAE" xlink:type="simple">Th</abbrev>. II to <abbrev xmlns:xlink="http://www.w3.org/1999/xlink" xlink:title="abdominal segment" id="ABBRID0ELYAE" xlink:type="simple">Abd</abbrev>. V: 2+<abbrev xmlns:xlink="http://www.w3.org/1999/xlink" xlink:title="S-microchaeta(e)/microsensillum(a)" id="ABBRID0EPYAE" xlink:type="simple">ms</abbrev>, 2/1+<abbrev xmlns:xlink="http://www.w3.org/1999/xlink" xlink:title="S-microchaeta(e)/microsensillum(a)" id="ABBRID0ETYAE" xlink:type="simple">ms</abbrev>, 2, 2+<abbrev xmlns:xlink="http://www.w3.org/1999/xlink" xlink:title="S-microchaeta(e)/microsensillum(a)" id="ABBRID0EXYAE" xlink:type="simple">ms</abbrev>, 1+ ≈5‒7, 2; as sens not seen and ps on <abbrev xmlns:xlink="http://www.w3.org/1999/xlink" xlink:title="abdominal segment" id="ABBRID0E2YAE" xlink:type="simple">Abd</abbrev>. IV 1/4 as long as S-like chaetae (Fig. <xref ref-type="fig" rid="F4">4C</xref>).</p><fig id="F4" position="float" orientation="portrait"><label>Figure 4.</label><caption><p><italic><tp:taxon-name><tp:taxon-name-part taxon-name-part-type="genus" reg="Coecobrya">Coecobrya</tp:taxon-name-part><tp:taxon-name-part taxon-name-part-type="species" reg="sirindhornae">sirindhornae</tp:taxon-name-part></tp:taxon-name></italic> sp. n. continued. <bold>A</bold> Chaetotaxy of dorsal head <bold>B</bold> Chaetotaxy of dorsal <abbrev xmlns:xlink="http://www.w3.org/1999/xlink" xlink:title="thoracic segment" id="ABBRID0E1ZAE" xlink:type="simple">Th</abbrev>. II-<abbrev xmlns:xlink="http://www.w3.org/1999/xlink" xlink:title="abdominal segment" id="ABBRID0E5ZAE" xlink:type="simple">Abd</abbrev>. III <bold>C</bold> Chaetotaxy of dorsal <abbrev xmlns:xlink="http://www.w3.org/1999/xlink" xlink:title="abdominal segment" id="ABBRID0EE1AE" xlink:type="simple">Abd</abbrev>. IV <bold>D</bold> Chaetotaxy of dorsal <abbrev xmlns:xlink="http://www.w3.org/1999/xlink" xlink:title="abdominal segment" id="ABBRID0EK1AE" xlink:type="simple">Abd</abbrev>. IV.</p></caption><graphic xmlns:xlink="http://www.w3.org/1999/xlink" xlink:href="zookeys-824-021-g004.jpg" position="float" orientation="portrait" xlink:type="simple" id="oo_263073.jpg"/></fig><p><italic>Legs</italic> (Figs <xref ref-type="fig" rid="F3">3I</xref>, <xref ref-type="fig" rid="F5">5A‒G</xref>) long; <abbrev xmlns:xlink="http://www.w3.org/1999/xlink" xlink:title="tibiotarsus" id="ABBRID0E61AE" xlink:type="simple">tita</abbrev> of leg III slightly longer than <abbrev xmlns:xlink="http://www.w3.org/1999/xlink" xlink:title="tibiotarsus" id="ABBRID0ED2AE" xlink:type="simple">tita</abbrev> of legs I and II. Legs devoid of scales, covered with ordinary ciliated chaetae of various lengths, <abbrev xmlns:xlink="http://www.w3.org/1999/xlink" xlink:title="microchaeta(e)" id="ABBRID0EH2AE" xlink:type="simple">mic</abbrev> not seen. Coxa of leg I with three proximal <abbrev xmlns:xlink="http://www.w3.org/1999/xlink" xlink:title="pseudopore(s)" id="ABBRID0EL2AE" xlink:type="simple">psp</abbrev> and two chaetae posteriorly; coxa of leg II with 8–10 chaetae (5–6 <abbrev xmlns:xlink="http://www.w3.org/1999/xlink" xlink:title="macrochaeta(e)" id="ABBRID0EP2AE" xlink:type="simple">mac</abbrev>) in anterior row, 3–4 chaetae (<abbrev xmlns:xlink="http://www.w3.org/1999/xlink" xlink:title="macrochaeta(e)" id="ABBRID0ET2AE" xlink:type="simple">mac</abbrev>) in posterior row and 2–3 proximal <abbrev xmlns:xlink="http://www.w3.org/1999/xlink" xlink:title="pseudopore(s)" id="ABBRID0EX2AE" xlink:type="simple">psp</abbrev> in between; coxa of leg III with 13+15 chaetae (6–7 <abbrev xmlns:xlink="http://www.w3.org/1999/xlink" xlink:title="macrochaeta(e)" id="ABBRID0E22AE" xlink:type="simple">mac</abbrev>) in anterior row, and one proximal <abbrev xmlns:xlink="http://www.w3.org/1999/xlink" xlink:title="pseudopore(s)" id="ABBRID0E62AE" xlink:type="simple">psp</abbrev> posteriorly. Trochanteral organ with 12‒18 smooth, straight, unequal spine-like chaetae (Fig. <xref ref-type="fig" rid="F5">5D</xref>). The distal whorl of <abbrev xmlns:xlink="http://www.w3.org/1999/xlink" xlink:title="tibiotarsus" id="ABBRID0EH3AE" xlink:type="simple">tita</abbrev> with 10‒12 subequal ciliated <abbrev xmlns:xlink="http://www.w3.org/1999/xlink" xlink:title="mesochaeta(e)" id="ABBRID0EL3AE" xlink:type="simple">mes</abbrev>, irregularly arranged, and a thin, acuminate, smooth dorso-apical tenent hair. Tenent hair of <abbrev xmlns:xlink="http://www.w3.org/1999/xlink" xlink:title="tibiotarsus" id="ABBRID0EP3AE" xlink:type="simple">tita</abbrev> I longer (50‒65 µm) than that of <abbrev xmlns:xlink="http://www.w3.org/1999/xlink" xlink:title="tibiotarsus" id="ABBRID0ET3AE" xlink:type="simple">tita</abbrev> II and III (30‒40 µm) (Fig. <xref ref-type="fig" rid="F5">5A‒C</xref>). Tita I-III with one smooth, thin and long chaetae close to tenent hair (25‒40 µm, N = 5) (Figs <xref ref-type="fig" rid="F3">3I</xref>, <xref ref-type="fig" rid="F5">5A‒C</xref>). Ventro-distal smooth chaeta of <abbrev xmlns:xlink="http://www.w3.org/1999/xlink" xlink:title="tibiotarsus" id="ABBRID0ED4AE" xlink:type="simple">tita</abbrev> III thick, erected, pointed, rather short (35‒40 µm, N = 5). Pretarsal <abbrev xmlns:xlink="http://www.w3.org/1999/xlink" xlink:title="microchaeta(e)" id="ABBRID0EH4AE" xlink:type="simple">mic</abbrev> minute (2.5‒3.0 µm). Claw slender and elongated; claw I and II subequal (60‒98 µm long, 7‒12 µm wide at basis), claw III slightly longer (80‒100 µm long, 15‒17 µm wide at basis) (N = 5). All claw with one strong inner tooth at 50‒55% and a pair of basal inner teeth at approx. 22‒25% of inner edge from basis. Unguiculus approx. 3/5 as long as inner edge of claw, slightly swollen baso-internally, pointed apically, devoid of inner tooth, not truncated, with 2‒3 minute outer teeth, often inconspicuous, at 1/3 of its length (Figs <xref ref-type="fig" rid="F3">3I</xref>, <xref ref-type="fig" rid="F5">5A‒C</xref>).</p><fig id="F5" position="float" orientation="portrait"><label>Figure 5.</label><caption><p><italic><tp:taxon-name><tp:taxon-name-part taxon-name-part-type="genus" reg="Coecobrya">Coecobrya</tp:taxon-name-part><tp:taxon-name-part taxon-name-part-type="species" reg="sirindhornae">sirindhornae</tp:taxon-name-part></tp:taxon-name></italic> sp. n. continued. <bold>A</bold> Distal part of <abbrev xmlns:xlink="http://www.w3.org/1999/xlink" xlink:title="tibiotarsus" id="ABBRID0EI5AE" xlink:type="simple">tita</abbrev> I and claw complex <bold>B</bold> Distal part of <abbrev xmlns:xlink="http://www.w3.org/1999/xlink" xlink:title="tibiotarsus" id="ABBRID0EO5AE" xlink:type="simple">tita</abbrev> II and claw complex <bold>C</bold> Distal part of <abbrev xmlns:xlink="http://www.w3.org/1999/xlink" xlink:title="tibiotarsus" id="ABBRID0EU5AE" xlink:type="simple">tita</abbrev> III and claw complex <bold>D</bold> Trochanteral organ <bold>E</bold> Pseudopores and chaetae sockets of coxae I–III (left to right).</p></caption><graphic xmlns:xlink="http://www.w3.org/1999/xlink" xlink:href="zookeys-824-021-g005.jpg" position="float" orientation="portrait" xlink:type="simple" id="oo_263074.jpg"/></fig><p><italic>Ventral tube</italic> (Fig. <xref ref-type="fig" rid="F6">6A‒D</xref>). Ventral tube four times longer than wide. Lateral flaps with 7‒8+7‒8 smooth chaetae (sometimes with 5+5 ciliated and 3+3 smooth) (Fig. <xref ref-type="fig" rid="F6">6C‒D</xref>). Anteriorly with 10+10 large chaetae, 3+3 ciliated and 7+7 smooth, two of them larger (Fig. <xref ref-type="fig" rid="F6">6B</xref>); posteriorly with 20‒30 <abbrev xmlns:xlink="http://www.w3.org/1999/xlink" xlink:title="mesochaeta(e)" id="ABBRID0EX6AE" xlink:type="simple">mes</abbrev>, all serrated, arranged roughly asymmetrically, with 1+1 smooth, straight, distal <abbrev xmlns:xlink="http://www.w3.org/1999/xlink" xlink:title="macrochaeta(e)" id="ABBRID0E26AE" xlink:type="simple">mac</abbrev> close together (Fig. <xref ref-type="fig" rid="F6">6A</xref>).</p><p><italic>Furcal complex</italic> (Figs <xref ref-type="fig" rid="F3">3J</xref>, <xref ref-type="fig" rid="F6">6E‒I</xref>). Tenaculum with four large teeth of decreasing size from the basal to the distal one of each ramus, on a prominent, irregular body, with a postero-basal strong serrated chaeta bent distally (Fig. <xref ref-type="fig" rid="F6">6E</xref>). Mucrodens 1.25‒1.60 times longer than manubrium. Furcula without smooth chaetae. Manubrium with a dense cover of ciliated chaetae both dorsally and ventrally. Manubrial plaque with two pseudopores and three ciliate chaetae (Fig. <xref ref-type="fig" rid="F6">6F</xref>). Distal part of manubrium ventrally with 8‒10 ciliate chaetae on each side, four of them <abbrev xmlns:xlink="http://www.w3.org/1999/xlink" xlink:title="macrochaeta(e)" id="ABBRID0EYAAG" xlink:type="simple">mac</abbrev> (Fig. <xref ref-type="fig" rid="F6">6G</xref>). Inside the manubrium, two thin, straight longitudinal structure running on ¾ of manubrium length from its apex like in <italic><tp:taxon-name><tp:taxon-name-part taxon-name-part-type="genus" reg="Lepidonella">Lepidonella</tp:taxon-name-part><tp:taxon-name-part taxon-name-part-type="species" reg="doveri">doveri</tp:taxon-name-part></tp:taxon-name></italic> (Carpenter, 1933) (after <xref ref-type="bibr" rid="B22">Deharveng et al. 2018</xref>) (Fig. <xref ref-type="fig" rid="F6">6H</xref>). Dens without spines, annulated and covered with ciliated chaetae on both sides. Distal smooth part of dens slightly shorter than mucro. Mucro strong and falcate, basal spine long, nearly reaching the tip of the mucronal tooth (Figs <xref ref-type="fig" rid="F3">3J</xref>, <xref ref-type="fig" rid="F6">6I</xref>).</p><p><italic>Genital plate</italic> (Fig. <xref ref-type="fig" rid="F6">6J</xref>). Male genital plate with 3+3 genital <abbrev xmlns:xlink="http://www.w3.org/1999/xlink" xlink:title="microchaeta(e)" id="ABBRID0EDCAG" xlink:type="simple">mic</abbrev>, acuminate circumgenital <abbrev xmlns:xlink="http://www.w3.org/1999/xlink" xlink:title="mesochaeta(e)" id="ABBRID0EHCAG" xlink:type="simple">mes</abbrev> not clearly seen, without modified chaetae. Spermathecal duct elongated and annulated (Fig. <xref ref-type="fig" rid="F6">6J</xref>). Female genital plate not clearly seen.</p><fig id="F6" position="float" orientation="portrait"><label>Figure 6.</label><caption><p><italic><tp:taxon-name><tp:taxon-name-part taxon-name-part-type="genus" reg="Coecobrya">Coecobrya</tp:taxon-name-part><tp:taxon-name-part taxon-name-part-type="species" reg="sirindhornae">sirindhornae</tp:taxon-name-part></tp:taxon-name></italic> sp. n. continued. <bold>A</bold> Posterior side of ventral tube <bold>B</bold> Anterior side of ventral tube <bold>C, D</bold> Lateral flap <bold>E</bold> Tenaculum <bold>F</bold> Manubrium plaque <bold>G</bold> Distal part of manubrium ventrally <bold>H</bold> Manubrium with two thin, straight longitudinal structures inside <bold>I</bold> Mucro <bold>J</bold> Spermathecal duct.</p></caption><graphic xmlns:xlink="http://www.w3.org/1999/xlink" xlink:href="zookeys-824-021-g006.jpg" position="float" orientation="portrait" xlink:type="simple" id="oo_263075.jpg"/></fig></tp:treatment-sec><tp:treatment-sec sec-type="ecology" id="SECID0EZDAG"><title>Ecology.</title><p><italic><tp:taxon-name><tp:taxon-name-part taxon-name-part-type="genus" reg="Coecobrya">Coecobrya</tp:taxon-name-part><tp:taxon-name-part taxon-name-part-type="species" reg="sirindhornae">sirindhornae</tp:taxon-name-part></tp:taxon-name></italic> sp. n. is restricted to the dark zone of the cave where it has been found, in the oligotrophic environment of a small chamber, on muddy ground and wet rock walls. The chamber is connected to a narrow steep hole. Small puddles are present in the chamber and water is dripping from the ceiling. Muddy ground surface is flooded during rainy season. Some individuals were found feeding on a cricket corpse. They were quick jumping and moved rapidly. The species is found only in that chamber where humidity is at saturation, and temperature is constant (23‒24 degrees Celsius). The population seems rather limited (only 26 specimens were collected from five attempts, each time one hour collecting by 2 people). Small (young) individuals were less numerous and not collected.</p></tp:treatment-sec><tp:treatment-sec sec-type="etymology" id="SECID0EKEAG"><title>Etymology.</title><p>This species is named to honour Her Royal Highness Princess Maha Chakri Sirindhorn, who is passionately interested in natural history and plays an important role in promoting the conservation of biodiversity and the environment of Thailand.</p></tp:treatment-sec><tp:treatment-sec sec-type="remarks" id="SECID0EPEAG"><title>Remarks.</title><p><italic><tp:taxon-name><tp:taxon-name-part taxon-name-part-type="genus" reg="Coecobrya">Coecobrya</tp:taxon-name-part><tp:taxon-name-part taxon-name-part-type="species" reg="sirindhornae">sirindhornae</tp:taxon-name-part></tp:taxon-name></italic> sp. n. differs at first from all other species of the genus by its highly troglomorphic characters. Diagnostic morphological characters of the new species and related troglomorphic <italic><tp:taxon-name><tp:taxon-name-part taxon-name-part-type="genus" reg="Coecobrya">Coecobrya</tp:taxon-name-part></tp:taxon-name></italic> are listed in Table <xref ref-type="table" rid="T1">1</xref>. <italic><tp:taxon-name><tp:taxon-name-part taxon-name-part-type="genus" reg="Coecobrya">Coecobrya</tp:taxon-name-part><tp:taxon-name-part taxon-name-part-type="species" reg="sirindhornae">sirindhornae</tp:taxon-name-part></tp:taxon-name></italic> sp. n. is well characterised by the combination of large body size, extremely long antennae, all labial chaetae smooth, elongated lateral process of labial palp and four sublobal hairs on maxillary outer lobe, very elongated and slender claw, presence of 2‒3 minute teeth on outer edge on unguiculus, less chaetae on ventral tube and both sides of distal part of manubrium, and reduced dorsal chaetotaxy of both head and tergites. Head is without M row and with internal scale-like structures below the sutural <abbrev xmlns:xlink="http://www.w3.org/1999/xlink" xlink:title="macrochaeta(e)" id="ABBRID0EWFAG" xlink:type="simple">mac</abbrev>. We have been unable to detect the third pair of sens on <abbrev xmlns:xlink="http://www.w3.org/1999/xlink" xlink:title="abdominal segment" id="ABBRID0E1FAG" xlink:type="simple">Abd</abbrev>. V, but we do not consider this absence as diagnostic as it would be a very unusual feature for a <italic><tp:taxon-name><tp:taxon-name-part taxon-name-part-type="genus" reg="Coecobrya">Coecobrya</tp:taxon-name-part></tp:taxon-name></italic>, and it is often difficult to observe or fallen down. Antennae of the new species are the longest known in the genus, longer than <italic><tp:taxon-name><tp:taxon-name-part taxon-name-part-type="genus" reg="Coecobrya">C.</tp:taxon-name-part><tp:taxon-name-part taxon-name-part-type="species" reg="nupa">nupa</tp:taxon-name-part></tp:taxon-name></italic> Christiansen &amp; Bellinger, 1992 from Hawaii, previously the species with the longest antennae; and <italic><tp:taxon-name><tp:taxon-name-part taxon-name-part-type="genus" reg="Coecobrya">C.</tp:taxon-name-part><tp:taxon-name-part taxon-name-part-type="species" reg="polychaeta">polychaeta</tp:taxon-name-part></tp:taxon-name></italic> Zhang &amp; Nilsai, 2017 and <italic><tp:taxon-name><tp:taxon-name-part taxon-name-part-type="genus" reg="Coecobrya">C.</tp:taxon-name-part><tp:taxon-name-part taxon-name-part-type="species" reg="chumphonensis">chumphonensis</tp:taxon-name-part></tp:taxon-name></italic> Zhang &amp; Nilsai, 2017 (both in <xref ref-type="bibr" rid="B35">Nilsai et al. 2017</xref>) from Thai peninsula (Table <xref ref-type="table" rid="T1">1</xref>). According to the three troglomorphic species of Thailand, <italic><tp:taxon-name><tp:taxon-name-part taxon-name-part-type="genus" reg="Coecobrya">C.</tp:taxon-name-part><tp:taxon-name-part taxon-name-part-type="species" reg="polychaeta">polychaeta</tp:taxon-name-part></tp:taxon-name></italic> comes near to <italic><tp:taxon-name><tp:taxon-name-part taxon-name-part-type="genus" reg="Coecobrya">C.</tp:taxon-name-part><tp:taxon-name-part taxon-name-part-type="species" reg="sirindhornae">sirindhornae</tp:taxon-name-part></tp:taxon-name></italic> sp. n. in body length, colour, clypeus chaetae, elongated lateral process of labial palp and number of sublobal hairs on maxillary outer lobe, but can be clearly differentiated from it by the characters listed in Table <xref ref-type="table" rid="T1">1</xref>. The other two taxa from Thailand are not close to the new species. <italic><tp:taxon-name><tp:taxon-name-part taxon-name-part-type="genus" reg="Coecobrya">Coecobrya</tp:taxon-name-part><tp:taxon-name-part taxon-name-part-type="species" reg="nupa">nupa</tp:taxon-name-part></tp:taxon-name></italic>, the first report of highly troglomorphic species in the genus, differs from the new species mainly in shorter antennae length, labial basis chaetotaxy, claw morphology and mucronal spine exceeding the tip of the apical tooth (Table <xref ref-type="table" rid="T1">1</xref>). The distribution map of <italic><tp:taxon-name><tp:taxon-name-part taxon-name-part-type="genus" reg="Coecobrya">C.</tp:taxon-name-part><tp:taxon-name-part taxon-name-part-type="species" reg="sirindhornae">sirindhornae</tp:taxon-name-part></tp:taxon-name></italic> sp. n. and the other two troglomorphic <italic><tp:taxon-name><tp:taxon-name-part taxon-name-part-type="genus" reg="Coecobrya">Coecobrya</tp:taxon-name-part></tp:taxon-name></italic> discovered in Satun province is shown in Figure <xref ref-type="fig" rid="F7">7</xref>.</p><fig id="F7" position="float" orientation="portrait"><label>Figure 7.</label><caption><p>Distribution of three troglomorphic <italic><tp:taxon-name><tp:taxon-name-part taxon-name-part-type="genus" reg="Coecobrya">Coecobrya</tp:taxon-name-part></tp:taxon-name></italic> species in Satun caves, all located in lowland areas.</p></caption><graphic xmlns:xlink="http://www.w3.org/1999/xlink" xlink:href="zookeys-824-021-g007.jpg" position="float" orientation="portrait" xlink:type="simple" id="oo_263076.jpg"/></fig><table-wrap id="T1" position="float" orientation="portrait"><label>Table 1.</label><caption><p>Comparison of troglomorphic <italic><tp:taxon-name><tp:taxon-name-part taxon-name-part-type="genus" reg="Coecobrya">Coecobrya</tp:taxon-name-part></tp:taxon-name></italic>: <italic><tp:taxon-name><tp:taxon-name-part taxon-name-part-type="genus" reg="Coecobrya">C.</tp:taxon-name-part><tp:taxon-name-part taxon-name-part-type="species" reg="chumphonensis">chumphonensis</tp:taxon-name-part></tp:taxon-name></italic> Zhang &amp; Nilsai, 2017, <italic><tp:taxon-name><tp:taxon-name-part taxon-name-part-type="genus" reg="Coecobrya">C.</tp:taxon-name-part><tp:taxon-name-part taxon-name-part-type="species" reg="cavicta">cavicta</tp:taxon-name-part></tp:taxon-name></italic> Nilsai &amp; Zhang, 2017, <italic><tp:taxon-name><tp:taxon-name-part taxon-name-part-type="genus" reg="Coecobrya">C.</tp:taxon-name-part><tp:taxon-name-part taxon-name-part-type="species" reg="polychaeta">polychaeta</tp:taxon-name-part></tp:taxon-name></italic> Zhang &amp; Nilsai, 2017, <italic><tp:taxon-name><tp:taxon-name-part taxon-name-part-type="genus" reg="Coecobrya">C.</tp:taxon-name-part><tp:taxon-name-part taxon-name-part-type="species" reg="sirindhornae">sirindhornae</tp:taxon-name-part></tp:taxon-name></italic> sp. n., and <italic><tp:taxon-name><tp:taxon-name-part taxon-name-part-type="genus" reg="Coecobrya">C.</tp:taxon-name-part><tp:taxon-name-part taxon-name-part-type="species" reg="nupa">nupa</tp:taxon-name-part></tp:taxon-name></italic> Christiansen &amp; Bellinger, 1992. Key: c = ciliated chaetae, s = smooth chaetae, ? = not given in literature description. Characters indicated in parentheses are rarely observed.</p></caption><table id="TID0EIOBG" rules="all"><tbody><tr><th rowspan="1" colspan="1">Characters</th><th rowspan="1" colspan="1">
                              <italic><tp:taxon-name>
                                  <tp:taxon-name-part taxon-name-part-type="genus" reg="Coecobrya">C.</tp:taxon-name-part>
                                  <tp:taxon-name-part taxon-name-part-type="species" reg="chumphonensis">chumphonensis</tp:taxon-name-part>
                                </tp:taxon-name></italic>
                            </th><th rowspan="1" colspan="1">
                              <italic><tp:taxon-name>
                                  <tp:taxon-name-part taxon-name-part-type="genus" reg="Coecobrya">C.</tp:taxon-name-part>
                                  <tp:taxon-name-part taxon-name-part-type="species" reg="cavicta">cavicta</tp:taxon-name-part>
                                </tp:taxon-name></italic>
                            </th><th rowspan="1" colspan="1">
                              <italic><tp:taxon-name>
                                  <tp:taxon-name-part taxon-name-part-type="genus" reg="Coecobrya">C.</tp:taxon-name-part>
                                  <tp:taxon-name-part taxon-name-part-type="species" reg="polychaeta">polychaeta</tp:taxon-name-part>
                                </tp:taxon-name></italic>
                            </th><th rowspan="1" colspan="1"><italic><tp:taxon-name><tp:taxon-name-part taxon-name-part-type="genus" reg="Coecobrya">C.</tp:taxon-name-part><tp:taxon-name-part taxon-name-part-type="species" reg="sirindhornae">sirindhornae</tp:taxon-name-part></tp:taxon-name></italic> sp. n.</th><th rowspan="1" colspan="1">
                              <italic><tp:taxon-name>
                                  <tp:taxon-name-part taxon-name-part-type="genus" reg="Coecobrya">C.</tp:taxon-name-part>
                                  <tp:taxon-name-part taxon-name-part-type="species" reg="nupa">nupa</tp:taxon-name-part>
                                </tp:taxon-name></italic>
                            </th></tr><tr><td rowspan="1" colspan="1">Body length</td><td rowspan="1" colspan="1">up to 2.82 mm</td><td rowspan="1" colspan="1">1.72 mm</td><td rowspan="1" colspan="1">up to 2.58 mm</td><td rowspan="1" colspan="1">up to 2.6 mm</td><td rowspan="1" colspan="1">2.0 mm</td></tr><tr><td rowspan="1" colspan="1"><abbrev xmlns:xlink="http://www.w3.org/1999/xlink" xlink:title="antennal segment" id="ABBRID0ETPAG" xlink:type="simple">Ant</abbrev>. /head</td><td rowspan="1" colspan="1">3.70–4.48</td><td rowspan="1" colspan="1">2.67</td><td rowspan="1" colspan="1">5.91–7.12</td><td rowspan="1" colspan="1">8.0‒12.3</td><td rowspan="1" colspan="1">6.5</td></tr><tr><td rowspan="1" colspan="1">Long smooth straight chaetae on antennae</td><td rowspan="1" colspan="1">absent</td><td rowspan="1" colspan="1">present</td><td rowspan="1" colspan="1">absent</td><td rowspan="1" colspan="1">present</td><td rowspan="1" colspan="1">?</td></tr><tr><td rowspan="1" colspan="1">Number of paddle-like chaetae on <abbrev xmlns:xlink="http://www.w3.org/1999/xlink" xlink:title="antennal segment" id="ABBRID0E5QAG" xlink:type="simple">Ant</abbrev>. II</td><td rowspan="1" colspan="1">2‒4</td><td rowspan="1" colspan="1">?</td><td rowspan="1" colspan="1">1</td><td rowspan="1" colspan="1">10‒12</td><td rowspan="1" colspan="1">?</td></tr><tr><td rowspan="1" colspan="6">Clypeus</td></tr><tr><td rowspan="1" colspan="1">prefrontal</td><td rowspan="1" colspan="1">3s</td><td rowspan="1" colspan="1">?</td><td rowspan="1" colspan="1">3s</td><td rowspan="1" colspan="1">3s</td><td rowspan="1" colspan="1">?</td></tr><tr><td rowspan="1" colspan="1">facial</td><td rowspan="1" colspan="1">8s</td><td rowspan="1" colspan="1">?</td><td rowspan="1" colspan="1">2s7‒10c</td><td rowspan="1" colspan="1">2s7‒10c</td><td rowspan="1" colspan="1">?</td></tr><tr><td rowspan="1" colspan="6">Dorsal head</td></tr><tr><td rowspan="1" colspan="1">An</td><td rowspan="1" colspan="1">2</td><td rowspan="1" colspan="1">4</td><td rowspan="1" colspan="1">4</td><td rowspan="1" colspan="1">1</td><td rowspan="1" colspan="1">?</td></tr><tr><td rowspan="1" colspan="1">A0</td><td rowspan="1" colspan="1">
                              <abbrev xmlns:xlink="http://www.w3.org/1999/xlink" xlink:title="macrochaeta(e)" id="ABBRID0E1TAG" xlink:type="simple">mac</abbrev>
                            </td><td rowspan="1" colspan="1">
                              <abbrev xmlns:xlink="http://www.w3.org/1999/xlink" xlink:title="macrochaeta(e)" id="ABBRID0ECUAG" xlink:type="simple">mac</abbrev>
                            </td><td rowspan="1" colspan="1">
                              <abbrev xmlns:xlink="http://www.w3.org/1999/xlink" xlink:title="microchaeta(e)" id="ABBRID0EKUAG" xlink:type="simple">mic</abbrev>
                            </td><td rowspan="1" colspan="1">
                              <abbrev xmlns:xlink="http://www.w3.org/1999/xlink" xlink:title="mesochaeta(e)" id="ABBRID0ESUAG" xlink:type="simple">mes</abbrev>
                            </td><td rowspan="1" colspan="1">?</td></tr><tr><td rowspan="1" colspan="1">M</td><td rowspan="1" colspan="1">4</td><td rowspan="1" colspan="1">3</td><td rowspan="1" colspan="1">3</td><td rowspan="1" colspan="1">0</td><td rowspan="1" colspan="1">?</td></tr><tr><td rowspan="1" colspan="1"><abbrev xmlns:xlink="http://www.w3.org/1999/xlink" xlink:title="group" id="ABBRID0ERVAG" xlink:type="simple">Gr</abbrev>. II</td><td rowspan="1" colspan="1">6(7)</td><td rowspan="1" colspan="1">4</td><td rowspan="1" colspan="1">3</td><td rowspan="1" colspan="1">1</td><td rowspan="1" colspan="1">?</td></tr><tr><td rowspan="1" colspan="1">Sublobal hairs on maxillary outer lobe</td><td rowspan="1" colspan="1">3</td><td rowspan="1" colspan="1">3</td><td rowspan="1" colspan="1">4</td><td rowspan="1" colspan="1">4</td><td rowspan="1" colspan="1">3</td></tr><tr><td rowspan="1" colspan="1">Lateral process of labial palp</td><td rowspan="1" colspan="1">short</td><td rowspan="1" colspan="1">short</td><td rowspan="1" colspan="1">long</td><td rowspan="1" colspan="1">long</td><td rowspan="1" colspan="1">short</td></tr><tr><td rowspan="1" colspan="1">Labial chaetae</td><td rowspan="1" colspan="1">mRel<sub>1</sub>l<sub>2</sub></td><td rowspan="1" colspan="1">mrel<sub>1</sub>l<sub>2</sub></td><td rowspan="1" colspan="1">M<sub>1</sub>m<sub>2</sub>rel<sub>1</sub>l<sub>2</sub></td><td rowspan="1" colspan="1">m<sub>1</sub>m<sub>2</sub>rel<sub>1</sub>l<sub>2</sub></td><td rowspan="1" colspan="1">M<sub>1</sub>m<sub>2</sub>rel<sub>1</sub>l<sub>2</sub></td></tr><tr><td rowspan="1" colspan="1">Postlabial chaeta X</td><td rowspan="1" colspan="1">minute</td><td rowspan="1" colspan="1">minute</td><td rowspan="1" colspan="1">normal</td><td rowspan="1" colspan="1">normal</td><td rowspan="1" colspan="1">?</td></tr><tr><td rowspan="1" colspan="1">Chaetae along cephalic groove</td><td rowspan="1" colspan="1">4s5‒7c</td><td rowspan="1" colspan="1">3‒4s7‒8c</td><td rowspan="1" colspan="1">6‒7s5‒10c</td><td rowspan="1" colspan="1">7‒9s3‒7c</td><td rowspan="1" colspan="1">?</td></tr><tr><td rowspan="1" colspan="6">Chaetotaxy of <abbrev xmlns:xlink="http://www.w3.org/1999/xlink" xlink:title="thoracic segment" id="ABBRID0EI1AG" xlink:type="simple">Th</abbrev>. II</td></tr><tr><td rowspan="1" colspan="1">medio-medial <abbrev xmlns:xlink="http://www.w3.org/1999/xlink" xlink:title="macrochaeta(e)" id="ABBRID0ER1AG" xlink:type="simple">mac</abbrev></td><td rowspan="1" colspan="1">4–6</td><td rowspan="1" colspan="1">3</td><td rowspan="1" colspan="1">7(6)</td><td rowspan="1" colspan="1">3</td><td rowspan="1" colspan="1">2</td></tr><tr><td rowspan="1" colspan="1">medio-sublateral <abbrev xmlns:xlink="http://www.w3.org/1999/xlink" xlink:title="macrochaeta(e)" id="ABBRID0EI2AG" xlink:type="simple">mac</abbrev></td><td rowspan="1" colspan="1">3</td><td rowspan="1" colspan="1">4</td><td rowspan="1" colspan="1">3</td><td rowspan="1" colspan="1">2</td><td rowspan="1" colspan="1">?</td></tr><tr><td rowspan="1" colspan="1">Posterior <abbrev xmlns:xlink="http://www.w3.org/1999/xlink" xlink:title="macrochaeta(e)" id="ABBRID0E62AG" xlink:type="simple">mac</abbrev><abbrev xmlns:xlink="http://www.w3.org/1999/xlink" xlink:title="thoracic segment" id="ABBRID0ED3AG" xlink:type="simple">Th</abbrev>. II</td><td rowspan="1" colspan="1">25–32</td><td rowspan="1" colspan="1">30–31</td><td rowspan="1" colspan="1">29–40</td><td rowspan="1" colspan="1">15–18</td><td rowspan="1" colspan="1">?</td></tr><tr><td rowspan="1" colspan="1">Mac on <abbrev xmlns:xlink="http://www.w3.org/1999/xlink" xlink:title="thoracic segment" id="ABBRID0E23AG" xlink:type="simple">Th</abbrev>. III</td><td rowspan="1" colspan="1">32–35</td><td rowspan="1" colspan="1">35</td><td rowspan="1" colspan="1">35–43</td><td rowspan="1" colspan="1">32–35</td><td rowspan="1" colspan="1">15?</td></tr><tr><td rowspan="1" colspan="1">Mac on <abbrev xmlns:xlink="http://www.w3.org/1999/xlink" xlink:title="abdominal segment" id="ABBRID0ET4AG" xlink:type="simple">Abd</abbrev>. I</td><td rowspan="1" colspan="1">6–7</td><td rowspan="1" colspan="1">6–7</td><td rowspan="1" colspan="1">8–9</td><td rowspan="1" colspan="1">6</td><td rowspan="1" colspan="1">4</td></tr><tr><td rowspan="1" colspan="1">Central <abbrev xmlns:xlink="http://www.w3.org/1999/xlink" xlink:title="macrochaeta(e)" id="ABBRID0EL5AG" xlink:type="simple">mac</abbrev><abbrev xmlns:xlink="http://www.w3.org/1999/xlink" xlink:title="abdominal segment" id="ABBRID0EP5AG" xlink:type="simple">Abd</abbrev>. II</td><td rowspan="1" colspan="1">3</td><td rowspan="1" colspan="1">3</td><td rowspan="1" colspan="1">4(3)</td><td rowspan="1" colspan="1">2</td><td rowspan="1" colspan="1">2</td></tr><tr><td rowspan="1" colspan="6">Chaetotaxy of <abbrev xmlns:xlink="http://www.w3.org/1999/xlink" xlink:title="abdominal segment" id="ABBRID0EH6AG" xlink:type="simple">Abd</abbrev>. III</td></tr><tr><td rowspan="1" colspan="1">central <abbrev xmlns:xlink="http://www.w3.org/1999/xlink" xlink:title="macrochaeta(e)" id="ABBRID0EQ6AG" xlink:type="simple">mac</abbrev></td><td rowspan="1" colspan="1">2</td><td rowspan="1" colspan="1">1</td><td rowspan="1" colspan="1">1</td><td rowspan="1" colspan="1">1</td><td rowspan="1" colspan="1">1</td></tr><tr><td rowspan="1" colspan="1">lateral <abbrev xmlns:xlink="http://www.w3.org/1999/xlink" xlink:title="macrochaeta(e)" id="ABBRID0EHABG" xlink:type="simple">mac</abbrev></td><td rowspan="1" colspan="1">3</td><td rowspan="1" colspan="1">3</td><td rowspan="1" colspan="1">3</td><td rowspan="1" colspan="1">3</td><td rowspan="1" colspan="1">2?</td></tr><tr><td rowspan="1" colspan="1">
                              <abbrev xmlns:xlink="http://www.w3.org/1999/xlink" xlink:title="S-microchaeta(e)/microsensillum(a)" id="ABBRID0E5ABG" xlink:type="simple">ms</abbrev>
                            </td><td rowspan="1" colspan="1">not seen</td><td rowspan="1" colspan="1">not seen</td><td rowspan="1" colspan="1">present</td><td rowspan="1" colspan="1">not seen</td><td rowspan="1" colspan="1">?</td></tr><tr><td rowspan="1" colspan="6">Chaetotaxy of <abbrev xmlns:xlink="http://www.w3.org/1999/xlink" xlink:title="abdominal segment" id="ABBRID0EWBBG" xlink:type="simple">Abd</abbrev>. IV</td></tr><tr><td rowspan="1" colspan="1">central <abbrev xmlns:xlink="http://www.w3.org/1999/xlink" xlink:title="macrochaeta(e)" id="ABBRID0E6BBG" xlink:type="simple">mac</abbrev></td><td rowspan="1" colspan="1">7</td><td rowspan="1" colspan="1">7‒9</td><td rowspan="1" colspan="1">6</td><td rowspan="1" colspan="1">6</td><td rowspan="1" colspan="1">4</td></tr><tr><td rowspan="1" colspan="1">lateral <abbrev xmlns:xlink="http://www.w3.org/1999/xlink" xlink:title="macrochaeta(e)" id="ABBRID0EWCBG" xlink:type="simple">mac</abbrev></td><td rowspan="1" colspan="1">10–12</td><td rowspan="1" colspan="1">11</td><td rowspan="1" colspan="1">9</td><td rowspan="1" colspan="1">8</td><td rowspan="1" colspan="1">?</td></tr><tr><td rowspan="1" colspan="1">Tenent hair</td><td rowspan="1" colspan="1">usually pointed</td><td rowspan="1" colspan="1">pointed</td><td rowspan="1" colspan="1">pointed</td><td rowspan="1" colspan="1">pointed</td><td rowspan="1" colspan="1">pointed</td></tr><tr><td rowspan="1" colspan="1">Ungual inner teeth</td><td rowspan="1" colspan="1">3</td><td rowspan="1" colspan="1">2</td><td rowspan="1" colspan="1">3</td><td rowspan="1" colspan="1">3</td><td rowspan="1" colspan="1">3</td></tr><tr><td rowspan="1" colspan="1">Unguiculus outer edge</td><td rowspan="1" colspan="1">serrate</td><td rowspan="1" colspan="1">serrate</td><td rowspan="1" colspan="1">serrate</td><td rowspan="1" colspan="1">2–3 teeth</td><td rowspan="1" colspan="1">?</td></tr><tr><td rowspan="1" colspan="6">Ventral tube</td></tr><tr><td rowspan="1" colspan="1">anterior face</td><td rowspan="1" colspan="1">9‒12</td><td rowspan="1" colspan="1">?</td><td rowspan="1" colspan="1">12</td><td rowspan="1" colspan="1">10</td><td rowspan="1" colspan="1">?</td></tr><tr><td rowspan="1" colspan="1">posterior face</td><td rowspan="1" colspan="1">13</td><td rowspan="1" colspan="1">?</td><td rowspan="1" colspan="1">20–31</td><td rowspan="1" colspan="1">20–30</td><td rowspan="1" colspan="1">7</td></tr><tr><td rowspan="1" colspan="1">lateral flap</td><td rowspan="1" colspan="1">7(10)</td><td rowspan="1" colspan="1">?</td><td rowspan="1" colspan="1">9–12</td><td rowspan="1" colspan="1">7–8s(5c)</td><td rowspan="1" colspan="1">6</td></tr><tr><td rowspan="1" colspan="1">Smooth chaetae trochanteral organ</td><td rowspan="1" colspan="1">12–22</td><td rowspan="1" colspan="1">15–16</td><td rowspan="1" colspan="1">15–25</td><td rowspan="1" colspan="1">12–18</td><td rowspan="1" colspan="1">16</td></tr><tr><td rowspan="1" colspan="1">Chaetae on manubrial plaque</td><td rowspan="1" colspan="1">4‒7</td><td rowspan="1" colspan="1">4</td><td rowspan="1" colspan="1">4‒10</td><td rowspan="1" colspan="1">3</td><td rowspan="1" colspan="1">5</td></tr><tr><td rowspan="1" colspan="1">Chaetae on ventro-distal part of manubrium</td><td rowspan="1" colspan="1">11–15c</td><td rowspan="1" colspan="1">13c</td><td rowspan="1" colspan="1">15–25c</td><td rowspan="1" colspan="1">8–10c</td><td rowspan="1" colspan="1">?</td></tr><tr><td rowspan="1" colspan="1">Mucronal spine</td><td rowspan="1" colspan="1">nearly reaching mucronal apex</td><td rowspan="1" colspan="1">nearly reaching mucronal apex</td><td rowspan="1" colspan="1">nearly reaching mucronal apex</td><td rowspan="1" colspan="1">nearly reaching mucronal apex</td><td rowspan="1" colspan="1">beyond mucronal apex</td></tr><tr><td rowspan="1" colspan="1">Locality</td><td rowspan="1" colspan="1">Chumphon, Thailand</td><td rowspan="1" colspan="1">Satun, Thailand</td><td rowspan="1" colspan="1">Satun, Thailand</td><td rowspan="1" colspan="1">Satun, Thailand</td><td rowspan="1" colspan="1">Maui, Hawaii</td></tr></tbody></table></table-wrap></tp:treatment-sec><ref-list><ref id="B24"><mixed-citation xmlns:xlink="http://www.w3.org/1999/xlink" xlink:type="simple"><person-group><name name-style="western"><surname>Fjellberg</surname><given-names>A</given-names></name></person-group> (<year>1999</year>) <article-title>The labial palp in <tp:taxon-name><tp:taxon-name-part taxon-name-part-type="order">Collembola</tp:taxon-name-part></tp:taxon-name>.</article-title><source>Zoologischer Anzeiger</source><volume>237</volume>: <fpage>309</fpage>–<lpage>330</lpage>.</mixed-citation></ref><ref id="B43"><mixed-citation xmlns:xlink="http://www.w3.org/1999/xlink" xlink:type="simple"><person-group><name name-style="western"><surname>Xu</surname><given-names>G-L</given-names></name><name name-style="western"><surname>Zhang</surname><given-names>F</given-names></name></person-group> (<year>2015</year>) <article-title>Two new species of <italic><tp:taxon-name><tp:taxon-name-part taxon-name-part-type="genus">Coecobrya</tp:taxon-name-part></tp:taxon-name></italic> (<tp:taxon-name><tp:taxon-name-part taxon-name-part-type="order">Collembola</tp:taxon-name-part></tp:taxon-name>, <tp:taxon-name><tp:taxon-name-part taxon-name-part-type="family">Entomobryidae</tp:taxon-name-part></tp:taxon-name>) from China, with an updated key to the Chinese species of the genus.</article-title><source>Zookeys</source><volume>498</volume>: <fpage>17</fpage>–<lpage>28</lpage>. <ext-link xlink:type="simple" ext-link-type="doi" xlink:href="10.3897/zookeys.498.9491">https://doi.org/10.3897/zookeys.498.9491</ext-link></mixed-citation></ref><ref id="B35"><mixed-citation xmlns:xlink="http://www.w3.org/1999/xlink" xlink:type="simple"><person-group><name name-style="western"><surname>Nilsai</surname><given-names>A</given-names></name><name name-style="western"><surname>Jantarit</surname><given-names>S</given-names></name><name name-style="western"><surname>Satasook</surname><given-names>C</given-names></name><name name-style="western"><surname>Zhang</surname><given-names>F</given-names></name></person-group> (<year>2017</year>) <article-title>Three new species of <italic><tp:taxon-name><tp:taxon-name-part taxon-name-part-type="genus">Coecobrya</tp:taxon-name-part></tp:taxon-name></italic> (<tp:taxon-name><tp:taxon-name-part taxon-name-part-type="order">Collembola</tp:taxon-name-part></tp:taxon-name>: <tp:taxon-name><tp:taxon-name-part taxon-name-part-type="family">Entomobryidae</tp:taxon-name-part></tp:taxon-name>) from caves in the Thai Peninsula.</article-title><source>Zootaxa</source><volume>4286</volume>(<issue>2</issue>): <fpage>187</fpage>–<lpage>202</lpage>. <ext-link xlink:type="simple" ext-link-type="doi" xlink:href="10.11646/zootaxa.4286.2.3">https://doi.org/10.11646/zootaxa.4286.2.3</ext-link></mixed-citation></ref><ref id="B22"><mixed-citation xmlns:xlink="http://www.w3.org/1999/xlink" xlink:type="simple"><person-group><name name-style="western"><surname>Deharveng</surname><given-names>L</given-names></name><name name-style="western"><surname>Jantarit</surname><given-names>S</given-names></name><name name-style="western"><surname>Bedos</surname><given-names>A</given-names></name></person-group> (<year>2018</year>) <article-title>Revisiting <italic><tp:taxon-name><tp:taxon-name-part taxon-name-part-type="genus">Lepidonella</tp:taxon-name-part></tp:taxon-name></italic> Yosii (<tp:taxon-name><tp:taxon-name-part taxon-name-part-type="order">Collembola</tp:taxon-name-part></tp:taxon-name>: <tp:taxon-name><tp:taxon-name-part taxon-name-part-type="family">Paronellidae</tp:taxon-name-part></tp:taxon-name>): character overview, checklist of world species and reassessment of <italic><tp:taxon-name><tp:taxon-name-part taxon-name-part-type="genus">Pseudoparonella</tp:taxon-name-part><tp:taxon-name-part taxon-name-part-type="species">doveri</tp:taxon-name-part></tp:taxon-name></italic> Carpenter.</article-title><source>Annales de la Société entomologique de France (NS)</source><volume>54</volume>(<issue>5</issue>): <fpage>1</fpage>–<lpage>20</lpage>. <ext-link xlink:type="simple" ext-link-type="doi" xlink:href="10.1080/00379271.2018.1507687">https://doi.org/10.1080/00379271.2018.1507687</ext-link></mixed-citation></ref></ref-list></tp:taxon-treatment>
